# Supplementary material for: PVA-Microbubbles as a Radioembolization Platform: Formulation and the In Vitro Proof of Concept
Source: Pharmaceutics. 2023 Jan 8;15(1):217. doi: 10.3390/pharmaceutics15010217 (PMC9862136; doi:10.3390/pharmaceutics15010217)
Supplement: Supplementary file 1 [file pharmaceutics-15-00217-s001.zip]

Archive with 1 entries (1 files):
- pharmaceutics-2012935-supplementary.pdf
